# Supplementary material for: Examining representation of women in leadership of professional medical associations in India
Source: PLOS Glob Public Health. 2024 Aug 12;4(8):e0003587. doi: 10.1371/journal.pgph.0003587 (PMC11318910; doi:10.1371/journal.pgph.0003587)
Supplement: S1 Data — (XLSX) [file pgph.0003587.s001.xlsx]

## Sheet: PMAs data
S.N.	Name of Professional Association	Website	Broad speciality	Year of Inception	Current President - Gender	Current Leadership Committee		Past Presidents
						Total	No. of women	Total	No. of women
MD Specializations
1	Indian Society of Anaesthesiologists (ISA)	https://www.isaweb.in/	Anesthesiology	1947	M	18	2	70	7
2	Indian Society of Aerospace Medicine (ISAM)	https://www.isam.in/	Aerospace Medicine	1952	F	13	4	42	0
3	Anatomical Society of India (ASI)	https://asiindia.in/	Anatomy	1950	F	8	2	69	6
4	Association of Clinical Biochemists of India	https://acbindia.org.in/	Biochemistry	1975	F	8	2	47	6
5	Indian Association of Preventive and Social Medicine (IAPSM)	http://iapsm.org/	Community Medicine	1974	M	8	2	6	1
6	Indian Association of Dermatologists, Venereologists and Leprologists (IADVL)	https://www.iadvl.org/	Dermatology, Venerology and Leprosy	1973	F	9	5	14	1
7	Academy of Family Physicians of India (AFPI)	https://www.afpionline.com/	Family Medicine	2010	M	10	5	Unavailable	Unavailable
8	Indian Academy of Forensic Medicine (IAFP)	http://iafmonline.in/	Forensic Medicine	1972	M	15	1	Unavailable	Unavailable
9	Association of Physicians of India (API)	https://apiindia.org/	General Medicine	1944	M	39	5	78	2
10	Indian Academy of Geriatrics (IAG)	http://indianacademyofgeriatrics.org/	Geriatrics	2002	M	31	9	8	1
11	Academy of Hospital Administration	http://www.ahaindia.org/	Hospital & Health Administration	1987	M	12	1	11	0
12	Indian Society of Transfusion Medicine	https://www.istm.net.in/	Immuno Hematology and Blood Transfusion	2011	M	6	2	Unavailable	Unavailable
13	Indian Association of Medical Microbiology (IAMM)	http://myiamm.in/	Microbiology	1976	F	10	5	45	9
14	Society of Nuclear Medicine in India	http://www.snmindia.com/	Nuclear Medicine	1967	M	15	2	42	1
15	Indian Association of Pathologists and Microbiologists (IAPM)	https://iapm.org.in/	Pathology	1949	F	7	4	67	6
16	Indian Association of Pediatrics (IAP)	https://www.iapindia.org/	Pediatrics	1963	M	10	2	59	2
17	Indian Pharmacological Society (IPS)	https://www.indianpharmacologicalsociety.org/	Pharmacology	1966	M	8	1	Unavailable	Unavailable
18	Indian Association of Physical Medicine and Rehabilitation (IAPMR)	https://www.iapmr.in/	Physical Medicine Rehabilitation	1972	M	25	3	23	1
19	Association of Physiologists of India (ASSOPI)	http://www.assopi.co.in/	Physiology	Unavailable	F	14	4	Unavailable	Unavailable
20	Indian Psychiatric Society (IPS)	https://indianpsychiatricsociety.org/	Psychiatry	1947	M	6	0	Unavailable	Unavailable
21	Indian Radiology and Imaging Association (IRIA)	https://iria.org.in/	Radio-diagnosis	1931	M	11	2	36	1
22	Association of Radiation Oncologists of India	https://www.aroi.org/	Radiation Oncology	1992	M	56	8	Unavailable	Unavailable
23	Indian Society of Sports and Exercise Medicine	https://www.issem.in/	Sports Medicine	2019	M	6	0	Unavailable	Unavailable
24	Society of Tropical Medicine & Infectious Diseases in India	http://stmidi.org/	Tropical Medicine	2009	M	8	1	Unavailable	Unavailable
25	Indian Chest Society	https://www.myicsorg.net/	Respiratory Medicine	1980	M	18	2	Unavailable	Unavailable
26	Society for Emergency Medicine India (SEMI)	https://www.semi.org.in/	Emergency Medicine	1999	M	7	1	11	2
27	Indian Association of Palliative Care (IAPC)	https://www.palliativecare.in/	Palliative Medicine	1984	F	3	3	Unavailable	Unavailable
MS Specializations
1	Association of Otolaryngologists of India (AOI)	http://www.aoiho.org/	Otorhinolaryngology	1947	F	12	1	Unavailable	Unavailable
2	Association of Surgeons in India (ASI)	https://asiindia.org/	General Surgery	1983	M	7	0	82	1
3	All India Ophthalmological Society (AIOS)	https://www.aios.org/	Ophthalmology	1930	M	10	2	Unavailable	Unavailable
4	Indian Orthopaedic Society (IOA)	https://www.ioaindia.org/	Orthopedics	1955	M	11	0	63	0
5	Federation of Obstetric and Gynaecological Societies of India (FOGSI)	https://www.fogsi.org/	Obstetrics & Gynaecology	1950	M	13	8	72	11
6	Indian Society For Trauma And Acute Care (ISTAC)	http://www.traumaindia.org/	Traumatology and Surgery	Unavailable	M	6	1	Unavailable	Unavailable
Select super specialities - Medical
1	Indian Academy of Neurology	http://ianindia.org/index.php	Neurology	1992	M	12	2	30	2
2	Cardiological Society of India	https://csi.org.in/	Cardiology	1946	M	34	0	68	2
3	Indian Society of Gastrology and Hepatology	http://www.isg.org.in/index.html	Gastroenterologist	Unavailable	M	10	0	59	1
4	Endocrine Society of India	http://endocrinesocietyindia.org/	Endocrinology	1971	M	19	1	12	1
5	Indian Society of Nephrology	http://www.isn-india.org/	Nephrology	1970	M	17	0	32	3
6	National Neonatalogy Forum	https://www.nnfi.org/	Neonatalogy	1980	M	8	1	24	4
Select super specialities - Surgical
1	Indian Association of Cardiovascular-Thoracic Surgeon	https://www.iacts.org/	Cardiothoracic Surgery	1990	M	16	1	Unavailable	Unavailable
2	Indian Association of Gastrointestinal Endosurgeons (IAGES)	https://www.iages.in/	GI surgery	1993	M	6	0	18	0
3	Urological Society of India	https://usi.org.in/new/index.php	Uro surgery	1961	M	17	0	52	0
4	Indian Association of Surgical Oncology	https://www.iasoindia.in/	Oco-surgery	1977	M	18	1	39	1
5	Neuro Society of India	https://neurosocietyindia.com/	Neuro Surgery	1951	M	19	1	68	2
Others
1	Indian Medical Association (IMA)	https://www.ima-india.org/ima/	Modern Medicine	1928	M	18	1	92	1
2	Indian Public Health Association (IPHA)	https://www.iphaonline.org/	Public Health	1956	M	25	8	49	3

## Sheet: IMA sub-chapters
S.N.	States/ Union Territories	President	Secretary
1	Andhra Pradesh	M	M
2	Assam	M	M
3	Arunachal Pradesh	M	M
4	Bengal	M	M
5	Bihar	M	M
6	Chandigarh	M	M
7	Chattisgarh	M	M
8	Delhi	M	M
9	Goa	M	F
10	Gujarat	M	M
11	Haryana	F	F
12	Himachal	M	M
13	J&K	M	M
14	Jharkhand	M	M
15	Karnataka	M	M
16	Kerala	M	M
17	MP	M	M
18	Maharashtra	M	M
19	Manipur	M	M
20	Meghalaya	M	M
21	Mizoram	M	M
22	Nagaland	M	M
23	Orissa	M	M
24	Pondicherry	M	M
25	Punjab	M	M
26	Rajasthan	M	M
27	Sikkim	M	M
28	Tamil Nadu	M	M
29	Telangana	M	M
30	Tripura	M	M
31	Uttar Pradesh	M	M
32	Uttarakhand	M	M
